# Supplementary material for: Pathological ASXL1 Mutations and Protein Variants Impair Neural Crest Development
Source: Stem Cell Reports. 2019 Apr 18;12(5):861–8. doi: 10.1016/j.stemcr.2019.03.006 (PMC6524927; doi:10.1016/j.stemcr.2019.03.006)
Supplement: Table S2. Downregulated Genes in ASXL1 Mutant NC Progenitor Cultures, Related to Figure 3 [file mmc2.xlsx]

## Sheet: padj0.05,LC2
Supplemental Table 2. Downregulated genes in ASXL1 mutant NC progenitor cultures. Related to Figure 3. Significantly downregulated genes (padj<0.05, fold change >2) in ASXL1PSC/PSC- versus control cell-derived NC progenitors (RNA-seq of samples at day 7 of differentiation).
Ensembl ID	pvalue	padj	symbol	linear change
ENSG00000152977	4.949e-56	1.16846e-51	ZIC1	-50.2957
ENSG00000174963	7.48064e-39	4.41545e-35	ZIC4	-33.0592
ENSG00000146910	2.49399e-18	1.40198e-15	CNPY1	-25.4871
ENSG00000267374	1.95275e-43	1.53682e-39	MIR924HG	-24.6662
ENSG00000205835	8.74006e-20	7.11562e-17	GMNC	-18.0637
ENSG00000138722	1.95595e-15	5.18876e-13	MMRN1	-17.9015
ENSG00000170091	2.68689e-15	6.67762e-13	HMP19	-16.0232
ENSG00000111783	8.20104e-14	1.393e-11	RFX4	-15.4045
ENSG00000215386	5.7723e-19	3.89383e-16	NA	-15.2834
ENSG00000115252	6.09391e-17	2.48064e-14	PDE1A	-15.2314
ENSG00000237412	7.34376e-14	1.25642e-11	PRSS56	-13.2064
ENSG00000139352	8.52663e-15	1.84692e-12	ASCL1	-13.0256
ENSG00000229743	1.12968e-11	1.08422e-09	LINC01159	-12.7163
ENSG00000245526	1.35061e-16	5.22751e-14	MIR9-2	-12.5102
ENSG00000147488	4.73452e-15	1.05455e-12	ST18	-11.861
ENSG00000165197	2.19834e-13	3.30591e-11	VEGFD	-11.8379
ENSG00000226702	6.01653e-10	3.55126e-08	NA	-11.612
ENSG00000184486	8.79976e-12	8.72334e-10	POU3F2	-11.4919
ENSG00000189223	3.16326e-28	1.06692e-24	PAX8-AS1	-11.0247
ENSG00000260343	6.9302e-11	5.26116e-09	LINC01043	-10.9952
ENSG00000170390	9.33471e-23	1.46928e-19	DCLK2	-10.866
ENSG00000182968	6.50426e-10	3.79174e-08	SOX1	-10.8074
ENSG00000075290	5.78344e-17	2.39556e-14	WNT8B	-10.1019
ENSG00000164438	1.10055e-09	6.01047e-08	TLX3	-9.94525
ENSG00000044524	9.41359e-14	1.55423e-11	EPHA3	-9.92183
ENSG00000041515	5.62525e-20	4.91897e-17	MYO16	-9.56824
ENSG00000179455	3.42456e-09	1.56998e-07	MKRN3	-9.53798
ENSG00000128573	2.37932e-46	2.80879e-42	FOXP2	-9.52492
ENSG00000125618	1.37876e-18	8.56644e-16	PAX8	-9.41316
ENSG00000144355	1.44362e-14	2.93827e-12	DLX1	-8.53241
ENSG00000258584	5.38222e-09	2.29376e-07	FAM181A-AS1	-8.47097
ENSG00000112333	5.15796e-08	1.54542e-06	NR2E1	-8.43431
ENSG00000164330	4.39267e-12	4.82377e-10	EBF1	-8.27734
ENSG00000153253	8.91472e-26	2.63096e-22	SCN3A	-8.11321
ENSG00000183206	2.53903e-09	1.23347e-07	POTEC	-8.08516
ENSG00000260396	1.49761e-09	7.9015e-08	NA	-7.9405
ENSG00000151322	2.94883e-11	2.49541e-09	NPAS3	-7.75794
ENSG00000181965	2.60023e-09	1.25545e-07	NEUROG1	-7.63553
ENSG00000244227	2.64009e-07	6.26458e-06	LINC01330	-7.56013
ENSG00000234210	1.66445e-07	4.2438e-06	LOC101927914	-7.39547
ENSG00000124785	1.20267e-20	1.23456e-17	NRN1	-7.39179
ENSG00000153266	1.9191e-07	4.78458e-06	FEZF2	-7.19892
ENSG00000162992	6.34595e-07	1.33656e-05	NEUROD1	-7.02646
ENSG00000150625	7.90597e-12	7.87595e-10	GPM6A	-6.93093
ENSG00000148516	2.14858e-14	4.09097e-12	ZEB1	-6.82867
ENSG00000164287	9.90299e-10	5.52895e-08	CDC20B	-6.73608
ENSG00000154342	2.44413e-11	2.12154e-09	WNT3A	-6.72429
ENSG00000087495	2.66442e-18	1.46295e-15	PHACTR3	-6.6075
ENSG00000163661	6.6329e-07	1.38586e-05	PTX3	-6.59286
ENSG00000104490	1.66285e-14	3.3271e-12	NCALD	-6.58861
ENSG00000126785	1.5837e-09	8.23846e-08	RHOJ	-6.44571
ENSG00000004848	1.1023e-09	6.01047e-08	ARX	-6.3951
ENSG00000171533	2.29436e-17	1.10551e-14	MAP6	-6.3904
ENSG00000198914	2.03921e-06	3.61726e-05	POU3F3	-6.37288
ENSG00000164853	3.53635e-06	5.76212e-05	UNCX	-6.30851
ENSG00000229847	1.63265e-08	5.82279e-07	EMX2OS	-6.26349
ENSG00000119547	2.68937e-25	7.05511e-22	ONECUT2	-6.22406
ENSG00000143195	3.84685e-15	9.17417e-13	ILDR2	-6.16909
ENSG00000237187	6.01253e-11	4.63908e-09	NR2F1-AS1	-6.15763
ENSG00000180176	1.27731e-07	3.36954e-06	TH	-6.13264
ENSG00000111432	9.14323e-13	1.19929e-10	FZD10	-6.13234
ENSG00000250091	5.00329e-13	6.78895e-11	NA	-6.0897
ENSG00000109906	4.98847e-10	3.06713e-08	ZBTB16	-6.0721
ENSG00000144834	1.77374e-15	4.75886e-13	TAGLN3	-6.06919
ENSG00000182168	3.98806e-16	1.30775e-13	UNC5C	-6.05951
ENSG00000269707	7.77843e-07	1.58318e-05	NA	-6.03417
ENSG00000207955	6.96199e-09	2.8146e-07	MIR219A2	-6.02402
ENSG00000171189	1.62038e-13	2.5676e-11	GRIK1	-6.00892
ENSG00000217236	4.3313e-07	9.59306e-06	SP9	-6.0059
ENSG00000138653	4.00025e-10	2.52529e-08	NDST4	-5.98015
ENSG00000143869	1.91656e-06	3.44369e-05	GDF7	-5.91431
ENSG00000172260	7.17072e-09	2.87365e-07	NEGR1	-5.90245
ENSG00000186564	1.81954e-07	4.5556e-06	FOXD2	-5.85129
ENSG00000140067	7.75391e-06	0.000111492	FAM181A	-5.83037
ENSG00000162944	1.18416e-09	6.42714e-08	RFTN2	-5.73747
ENSG00000230630	2.31404e-06	4.02019e-05	MIR214	-5.70571
ENSG00000270071	8.39853e-06	0.000118807	NA	-5.68122
ENSG00000178403	2.52063e-07	6.04184e-06	NEUROG2	-5.67216
ENSG00000222012	1.03053e-10	7.50954e-09	LOC105375614	-5.67089
ENSG00000123080	2.59212e-07	6.18181e-06	CDKN2C	-5.66053
ENSG00000196092	4.8635e-09	2.11468e-07	PAX5	-5.65122
ENSG00000015592	4.63715e-11	3.7113e-09	STMN4	-5.64895
ENSG00000221818	2.37259e-08	8.01385e-07	EBF2	-5.62683
ENSG00000239922	2.87969e-10	1.88805e-08	NA	-5.62591
ENSG00000082482	8.49189e-11	6.32472e-09	KCNK2	-5.58342
ENSG00000109452	2.38555e-11	2.09378e-09	INPP4B	-5.56445
ENSG00000175745	1.17187e-05	0.000157204	NR2F1	-5.52258
ENSG00000171951	9.02704e-09	3.47114e-07	SCG2	-5.51408
ENSG00000112319	5.0893e-06	7.81263e-05	EYA4	-5.50507
ENSG00000188641	3.65709e-06	5.90992e-05	DPYD	-5.47999
ENSG00000178878	1.51005e-19	1.08037e-16	APOLD1	-5.46755
ENSG00000173041	2.14888e-05	0.000264299	ZNF680	-5.43309
ENSG00000180777	2.21143e-05	0.00026969	ANKRD30B	-5.42881
ENSG00000182492	1.09796e-07	2.96939e-06	BGN	-5.41397
ENSG00000198732	1.34041e-09	7.2205e-08	SMOC1	-5.35853
ENSG00000114200	3.19157e-08	1.02941e-06	BCHE	-5.33775
ENSG00000255043	2.07989e-05	0.000257101	NAV2-AS5	-5.32869
ENSG00000176771	3.10772e-08	1.00374e-06	NCKAP5	-5.2452
ENSG00000162374	5.24347e-11	4.14897e-09	ELAVL4	-5.19745
ENSG00000180660	2.88628e-10	1.88805e-08	MAB21L1	-5.19722
ENSG00000247809	7.44218e-07	1.52658e-05	NR2F2-AS1	-5.19502
ENSG00000162618	1.05133e-11	1.01314e-09	ADGRL4	-5.16878
ENSG00000250208	5.12657e-16	1.61384e-13	FZD10-AS1	-5.13892
ENSG00000184226	3.56187e-13	5.12779e-11	PCDH9	-5.12724
ENSG00000100678	4.42271e-06	6.95207e-05	SLC8A3	-5.12052
ENSG00000144285	7.03456e-08	2.01805e-06	SCN1A	-5.05447
ENSG00000253554	4.70728e-09	2.05432e-07	LOC102724623	-5.00699
ENSG00000170893	1.50098e-06	2.83052e-05	TRH	-4.99675
ENSG00000178662	7.49526e-30	3.53926e-26	CSRNP3	-4.98241
ENSG00000141431	5.44061e-09	2.30616e-07	ASXL3	-4.97727
ENSG00000143355	1.05082e-06	2.07198e-05	LHX9	-4.93266
ENSG00000231114	4.46138e-06	6.99889e-05	NA	-4.9109
ENSG00000229989	2.68864e-06	4.5701e-05	NA	-4.87308
ENSG00000142700	2.28087e-08	7.75956e-07	DMRTA2	-4.86963
ENSG00000234186	8.2917e-06	0.000117507	C16orf82	-4.85632
ENSG00000135905	3.21345e-10	2.07685e-08	DOCK10	-4.85617
ENSG00000253734	5.6308e-05	0.000594824	LINC01289	-4.84538
ENSG00000168843	2.39775e-08	8.08727e-07	FSTL5	-4.83752
ENSG00000258395	5.7984e-05	0.0006092	NA	-4.82368
ENSG00000113805	3.18603e-11	2.67695e-09	CNTN3	-4.80806
ENSG00000152669	3.08862e-08	9.98935e-07	CCNO	-4.795
ENSG00000255248	1.75038e-12	2.16369e-10	MIR100HG	-4.78351
ENSG00000164778	4.85301e-05	0.000523195	EN2	-4.7728
ENSG00000171786	6.83934e-10	3.95776e-08	NHLH1	-4.7676
ENSG00000165659	9.2577e-06	0.000129143	NA	-4.74846
ENSG00000127951	2.47463e-05	0.000297129	FGL2	-4.71337
ENSG00000272992	6.12875e-05	0.000637444	NA	-4.71145
ENSG00000165194	1.06204e-12	1.36276e-10	PCDH19	-4.69786
ENSG00000186960	8.07296e-06	0.000115168	LINC01551	-4.6507
ENSG00000186487	1.5482e-05	0.00019985	MYT1L	-4.65003
ENSG00000134376	2.28708e-06	3.97922e-05	CRB1	-4.61914
ENSG00000235609	3.22704e-09	1.50277e-07	NA	-4.6131
ENSG00000228741	3.20222e-05	0.000368263	SPATA13	-4.60234
ENSG00000235597	0.000116282	0.00108859	LINC01102	-4.59397
ENSG00000144218	1.4173e-16	5.39716e-14	AFF3	-4.57814
ENSG00000154258	7.719e-08	2.17737e-06	ABCA9	-4.57357
ENSG00000139915	1.31053e-08	4.8046e-07	MDGA2	-4.57204
ENSG00000170989	2.19794e-17	1.08904e-14	S1PR1	-4.56803
ENSG00000181234	3.95496e-06	6.30497e-05	TMEM132C	-4.5599
ENSG00000169218	1.81139e-08	6.34523e-07	RSPO1	-4.55875
ENSG00000231252	0.000120211	0.00112182	LOC101926964	-4.54792
ENSG00000227279	2.97537e-05	0.000345541	NA	-4.54324
ENSG00000270028	1.50601e-05	0.000195153	NA	-4.5284
ENSG00000167858	9.38501e-05	0.000912979	TEKT1	-4.52786
ENSG00000164185	3.49076e-05	0.000396426	ZNF474	-4.52105
ENSG00000106511	1.58417e-06	2.94738e-05	MEOX2	-4.5127
ENSG00000007129	3.41167e-07	7.90476e-06	CEACAM21	-4.48268
ENSG00000233639	0.000101342	0.000969093	LINC01158	-4.47939
ENSG00000118495	8.31405e-08	2.33129e-06	PLAGL1	-4.47865
ENSG00000197813	1.976e-08	6.83066e-07	NA	-4.45779
ENSG00000128606	2.63587e-09	1.27006e-07	LRRC17	-4.44416
ENSG00000230461	1.14848e-05	0.000154682	NA	-4.44259
ENSG00000267586	7.03488e-05	0.000712237	LINC00907	-4.41721
ENSG00000170370	9.5442e-05	0.000924834	EMX2	-4.41024
ENSG00000137573	4.48158e-08	1.37639e-06	SULF1	-4.39192
ENSG00000107623	1.56295e-08	5.60809e-07	NA	-4.38151
ENSG00000134121	6.57071e-15	1.44986e-12	CHL1	-4.36061
ENSG00000259976	3.57474e-08	1.1399e-06	MIR568	-4.35971
ENSG00000146006	8.20117e-11	6.12752e-09	LRRTM2	-4.34311
ENSG00000187323	7.05687e-05	0.000714157	DCC	-4.33171
ENSG00000162873	2.0793e-11	1.85254e-09	KLHDC8A	-4.31896
ENSG00000149633	5.24401e-06	7.99813e-05	KIAA1755	-4.2957
ENSG00000104722	8.38923e-08	2.34958e-06	NEFM	-4.28095
ENSG00000178206	0.000149677	0.00135138	NA	-4.26253
ENSG00000091664	5.10976e-05	0.000545642	SLC17A6	-4.2576
ENSG00000173208	2.80204e-05	0.000328809	ABCD2	-4.24403
ENSG00000104435	6.30378e-09	2.60196e-07	STMN2	-4.23513
ENSG00000234177	5.16975e-05	0.0005513	LINC01114	-4.23042
ENSG00000238276	8.14446e-06	0.000116047	NA	-4.22627
ENSG00000229520	5.65656e-05	0.000596745	NA	-4.22609
ENSG00000269923	2.83488e-05	0.000332002	NA	-4.21776
ENSG00000224243	1.14751e-05	0.000154639	LINC00403	-4.19451
ENSG00000237001	0.000218937	0.00185605	NA	-4.18711
ENSG00000205929	7.34294e-05	0.000737104	C21orf62	-4.17008
ENSG00000112539	8.20824e-10	4.68108e-08	C6orf118	-4.16426
ENSG00000085276	7.11142e-08	2.03516e-06	MECOM	-4.16257
ENSG00000145284	1.87213e-05	0.000235294	SCD5	-4.15511
ENSG00000260029	1.40502e-05	0.000183985	NA	-4.15322
ENSG00000261496	9.78192e-08	2.6797e-06	NA	-4.14523
ENSG00000132639	4.03264e-12	4.49106e-10	SNAP25	-4.13316
ENSG00000266045	5.95206e-05	0.00062153	NA	-4.10599
ENSG00000176399	2.96157e-17	1.3928e-14	DMRTA1	-4.10086
ENSG00000100505	1.69442e-06	3.10842e-05	TRIM9	-4.09508
ENSG00000261685	1.54112e-10	1.08291e-08	NA	-4.09004
ENSG00000263053	6.40396e-13	8.59076e-11	NA	-4.08685
ENSG00000231632	2.35595e-07	5.68751e-06	NA	-4.08185
ENSG00000257060	2.17493e-06	3.82639e-05	NA	-4.07358
ENSG00000064218	4.9524e-06	7.63225e-05	DMRT3	-4.07219
ENSG00000110693	5.11991e-08	1.53597e-06	SOX6	-4.05586
ENSG00000148704	3.60196e-05	0.000405531	VAX1	-4.05298
ENSG00000141622	3.96125e-08	1.24039e-06	RNF165	-4.0314
ENSG00000272796	1.62715e-09	8.40637e-08	NA	-4.02745
ENSG00000188580	1.05435e-05	0.000144026	NKAIN2	-4.02329
ENSG00000272983	0.000294591	0.00238113	NA	-4.01975
ENSG00000053438	4.02179e-10	2.52808e-08	NNAT	-4.01662
ENSG00000162630	1.46379e-05	0.000190099	B3GALT2	-3.99776
ENSG00000168874	1.84054e-12	2.26329e-10	ATOH8	-3.98711
ENSG00000225792	1.79645e-09	9.12131e-08	LOC105375304	-3.97554
ENSG00000163064	2.01427e-05	0.000251092	EN1	-3.95858
ENSG00000245870	0.000328982	0.00260559	LINC00682	-3.95278
ENSG00000151023	4.51777e-12	4.93817e-10	ENKUR	-3.95039
ENSG00000111728	1.99146e-06	3.55065e-05	ST8SIA1	-3.94707
ENSG00000159713	3.67005e-10	2.3293e-08	TPPP3	-3.92947
ENSG00000234921	0.000602238	0.00429183	NA	-3.9273
ENSG00000157851	3.25027e-12	3.68937e-10	DPYSL5	-3.91851
ENSG00000123307	0.000590595	0.00423828	NEUROD4	-3.91606
ENSG00000164379	5.47516e-05	0.000579592	FOXQ1	-3.90246
ENSG00000048540	6.06727e-09	2.52198e-07	LMO3	-3.89264
ENSG00000259280	0.000429604	0.0032593	NA	-3.88101
ENSG00000205678	0.000678278	0.00473651	TECRL	-3.87831
ENSG00000129159	2.28845e-08	7.77416e-07	KCNC1	-3.87421
ENSG00000060718	3.25948e-15	7.85268e-13	COL11A1	-3.86914
ENSG00000077943	9.75293e-05	0.000941016	ITGA8	-3.86306
ENSG00000188477	2.36363e-06	4.07934e-05	NA	-3.85025
ENSG00000078098	0.000723364	0.0049808	FAP	-3.85005
ENSG00000260534	5.27244e-09	2.25134e-07	NA	-3.84997
ENSG00000234197	1.14049e-05	0.00015378	NA	-3.83419
ENSG00000121966	1.22318e-07	3.25111e-06	CXCR4	-3.83346
ENSG00000101958	7.15783e-05	0.000722824	GLRA2	-3.83316
ENSG00000139910	3.81779e-09	1.71189e-07	NOVA1	-3.82325
ENSG00000145934	6.2347e-11	4.77926e-09	TENM2	-3.81864
ENSG00000116194	4.15196e-07	9.2479e-06	ANGPTL1	-3.81288
ENSG00000250206	0.000284711	0.00231714	NA	-3.81107
ENSG00000115423	9.10991e-09	3.49173e-07	DNAH6	-3.80535
ENSG00000157240	5.25431e-11	4.14897e-09	FZD1	-3.80389
ENSG00000260232	0.000668656	0.00468595	NA	-3.79063
ENSG00000184302	7.11665e-05	0.000719589	SIX6	-3.78198
ENSG00000253661	0.000143112	0.00130015	ZFHX4-AS1	-3.76071
ENSG00000082196	3.25997e-10	2.09152e-08	C1QTNF3	-3.7461
ENSG00000198597	6.21754e-05	0.000644974	ZNF536	-3.7457
ENSG00000257017	0.000250121	0.00207788	HP	-3.74551
ENSG00000168772	3.20099e-09	1.49846e-07	CXXC4	-3.74499
ENSG00000113532	1.38766e-06	2.64214e-05	ST8SIA4	-3.73674
ENSG00000165966	5.97538e-07	1.26755e-05	PDZRN4	-3.72854
ENSG00000116132	4.46278e-07	9.85653e-06	PRRX1	-3.72766
ENSG00000260392	0.000896048	0.00594428	NA	-3.72014
ENSG00000148848	6.94524e-07	1.4384e-05	ADAM12	-3.71843
ENSG00000181722	6.12238e-10	3.58916e-08	ZBTB20	-3.71681
ENSG00000225206	0.000819772	0.00553786	MIR137HG	-3.71525
ENSG00000165606	0.000949578	0.00621729	DRGX	-3.71247
ENSG00000107611	1.7398e-11	1.58516e-09	CUBN	-3.70892
ENSG00000106689	0.000324264	0.00257773	LHX2	-3.70839
ENSG00000077279	1.85845e-20	1.75512e-17	DCX	-3.70412
ENSG00000254967	0.000431112	0.00326969	NA	-3.70147
ENSG00000239577	0.000805127	0.00544828	NA	-3.69931
ENSG00000151790	0.000922317	0.00607587	TDO2	-3.68855
ENSG00000177133	1.51235e-05	0.000195652	LINC00982	-3.67963
ENSG00000113361	1.24038e-06	2.4024e-05	CDH6	-3.67861
ENSG00000237359	0.00103452	0.00667757	NA	-3.67626
ENSG00000253116	0.00108786	0.00695154	NA	-3.67402
ENSG00000173376	3.77722e-12	4.267e-10	NDNF	-3.67021
ENSG00000264914	0.000937383	0.00615109	NA	-3.66549
ENSG00000267015	0.000614758	0.00436262	NA	-3.66284
ENSG00000259520	0.000378884	0.00292431	LOC101928414	-3.65772
ENSG00000063127	1.45253e-05	0.000188845	SLC6A16	-3.64746
ENSG00000163449	8.53399e-08	2.38729e-06	TMEM169	-3.64718
ENSG00000187773	0.000505725	0.00373714	FAM69C	-3.63582
ENSG00000145147	3.74372e-13	5.32466e-11	SLIT2	-3.62972
ENSG00000150275	7.00896e-05	0.000710649	PCDH15	-3.61426
ENSG00000152022	1.28569e-13	2.07912e-11	NA	-3.60406
ENSG00000271776	0.000460247	0.00345515	NA	-3.60259
ENSG00000260249	0.00076212	0.00520048	LOC101927272	-3.59736
ENSG00000232903	0.00133967	0.00823474	LINC01166	-3.58855
ENSG00000134202	4.99446e-12	5.33571e-10	GSTM3	-3.57127
ENSG00000075223	7.52656e-08	2.13584e-06	SEMA3C	-3.56668
ENSG00000140836	6.11211e-10	3.58916e-08	ZFHX3	-3.56282
ENSG00000120278	2.24463e-07	5.44662e-06	PLEKHG1	-3.55139
ENSG00000171843	1.99515e-13	3.04002e-11	MLLT3	-3.54161
ENSG00000178358	0.00083023	0.00558932	OR2D3	-3.53889
ENSG00000259180	0.000514279	0.00378968	NA	-3.53753
ENSG00000197629	7.10794e-06	0.00010372	MPEG1	-3.53256
ENSG00000223884	0.000737521	0.00506483	LOC101929452	-3.52772
ENSG00000159409	1.40869e-08	5.11679e-07	CELF3	-3.52689
ENSG00000271811	0.0014178	0.00860299	NA	-3.52506
ENSG00000106780	6.85116e-18	3.59457e-15	MEGF9	-3.52086
ENSG00000170959	4.64083e-06	7.25148e-05	DCDC1	-3.51979
ENSG00000114654	0.000993128	0.00646028	EFCC1	-3.51886
ENSG00000171282	3.55368e-08	1.13842e-06	NA	-3.51652
ENSG00000151320	1.89968e-14	3.67744e-12	AKAP6	-3.51629
ENSG00000222112	0.00143425	0.00868687	NA	-3.51378
ENSG00000140455	2.27639e-10	1.53998e-08	USP3	-3.51369
ENSG00000264660	0.000440326	0.00332888	NA	-3.51179
ENSG00000079101	1.63668e-07	4.19565e-06	CLUL1	-3.51164
ENSG00000270130	0.00149805	0.00899744	NA	-3.49645
ENSG00000172985	4.93025e-12	5.29105e-10	SH3RF3	-3.49165
ENSG00000268182	2.84654e-05	0.000333116	SMIM17	-3.4855
ENSG00000172995	0.000879127	0.00585836	ARPP21	-3.4764
ENSG00000267934	0.000462076	0.00346667	NA	-3.47574
ENSG00000177182	2.11716e-06	3.74148e-05	CLVS1	-3.47339
ENSG00000250467	0.00135277	0.00829583	NA	-3.46995
ENSG00000242853	0.000931755	0.00612399	NA	-3.45975
ENSG00000120094	0.000809826	0.00547537	HOXB1	-3.45841
ENSG00000269950	0.00155156	0.00923428	NA	-3.45431
ENSG00000271474	6.39402e-06	9.49452e-05	NA	-3.45293
ENSG00000166147	1.1335e-08	4.20785e-07	FBN1	-3.45244
ENSG00000270093	0.00180541	0.0104526	NA	-3.44823
ENSG00000106571	3.85854e-06	6.16791e-05	GLI3	-3.43286
ENSG00000257083	0.00189045	0.0108334	LOC102724421	-3.42739
ENSG00000203286	0.00196662	0.011183	NA	-3.42251
ENSG00000240907	0.00144735	0.00875528	NA	-3.42226
ENSG00000165300	2.75643e-08	9.06397e-07	SLITRK5	-3.41004
ENSG00000177599	2.13658e-09	1.05733e-07	ZNF491	-3.40572
ENSG00000237159	8.51131e-06	0.000120205	NA	-3.40095
ENSG00000241560	0.00210153	0.0118035	ZBTB20-AS1	-3.39394
ENSG00000272235	0.00216902	0.0121237	NA	-3.39166
ENSG00000250658	0.000609975	0.00433756	NA	-3.38868
ENSG00000266573	0.00156777	0.00930963	LOC105372028	-3.38101
ENSG00000259417	0.00110473	0.00703069	LINC01314	-3.37665
ENSG00000154764	0.000556466	0.00403506	WNT7A	-3.37449
ENSG00000249087	2.52473e-09	1.22905e-07	ZNF436-AS1	-3.37409
ENSG00000134595	2.89725e-08	9.46115e-07	SOX3	-3.3738
ENSG00000196220	1.22416e-07	3.25111e-06	SRGAP3	-3.37142
ENSG00000138795	6.12636e-10	3.58916e-08	LEF1	-3.36486
ENSG00000007350	6.65501e-05	0.000680489	TKTL1	-3.36485
ENSG00000230498	0.000521492	0.00383087	NA	-3.36032
ENSG00000142611	6.37025e-06	9.46518e-05	PRDM16	-3.36014
ENSG00000166450	2.89851e-06	4.85126e-05	PRTG	-3.35781
ENSG00000206530	7.55716e-09	2.99169e-07	CFAP44	-3.35005
ENSG00000160307	5.29737e-05	0.000564399	S100B	-3.34667
ENSG00000152192	0.000149527	0.00135054	POU4F1	-3.34591
ENSG00000169554	1.99264e-06	3.55065e-05	ZEB2	-3.34353
ENSG00000259863	0.000115133	0.00107997	NA	-3.34092
ENSG00000238057	2.67901e-05	0.000317368	ZEB2-AS1	-3.34012
ENSG00000266239	0.0016497	0.00970338	NA	-3.33358
ENSG00000171016	1.04977e-21	1.30448e-18	PYGO1	-3.33105
ENSG00000272361	0.000517163	0.00380381	NA	-3.3252
ENSG00000224020	2.26799e-06	3.95517e-05	MIR181A2HG	-3.32361
ENSG00000100095	8.1937e-10	4.68108e-08	SEZ6L	-3.32161
ENSG00000252419	0.000345995	0.00271303	NA	-3.31206
ENSG00000188452	8.35552e-05	0.000826268	CERKL	-3.30646
ENSG00000188596	3.19921e-06	5.27467e-05	CFAP54	-3.3047
ENSG00000255090	0.00249269	0.0135417	NA	-3.30427
ENSG00000253357	0.00233785	0.0128573	NA	-3.30108
ENSG00000255580	0.00180399	0.0104521	NA	-3.29772
ENSG00000266392	0.000963815	0.00630002	MIR4740	-3.29513
ENSG00000081479	1.9787e-06	3.53918e-05	LRP2	-3.29314
ENSG00000163623	8.97558e-07	1.80352e-05	NKX6-1	-3.29182
ENSG00000188783	0.000266575	0.00218837	PRELP	-3.28809
ENSG00000136267	0.00020033	0.00172368	DGKB	-3.2862
ENSG00000137860	1.37335e-05	0.000180237	SLC28A2	-3.28323
ENSG00000227082	0.00138113	0.0084412	NA	-3.28112
ENSG00000250371	0.00183639	0.0106006	NA	-3.28015
ENSG00000138379	0.00273032	0.0145285	MSTN	-3.27923
ENSG00000165443	5.71621e-06	8.61262e-05	PHYHIPL	-3.27862
ENSG00000234456	1.91894e-08	6.65288e-07	MAGI2-AS3	-3.27553
ENSG00000234207	0.00278555	0.0147697	NA	-3.27326
ENSG00000273030	0.00262329	0.0140631	NA	-3.26765
ENSG00000236031	0.00195451	0.0111222	NA	-3.26352
ENSG00000268241	0.00254606	0.0137766	NA	-3.26117
ENSG00000268027	1.01792e-05	0.000140053	NA	-3.25652
ENSG00000069431	0.00082702	0.00557247	ABCC9	-3.25096
ENSG00000134532	0.000389604	0.00299529	SOX5	-3.25021
ENSG00000247416	4.85927e-05	0.00052363	LOC101928847	-3.24582
ENSG00000241158	0.000723387	0.0049808	ADAMTS9-AS1	-3.24115
ENSG00000235326	0.00200205	0.0113544	NA	-3.24006
ENSG00000233334	0.00150101	0.00900603	NA	-3.22866
ENSG00000188219	0.000203233	0.00173853	POTEE	-3.22573
ENSG00000182670	2.54006e-15	6.44849e-13	TTC3	-3.22511
ENSG00000252355	0.0028391	0.0150025	NA	-3.22381
ENSG00000092054	0.000739842	0.00507781	MYH7	-3.22265
ENSG00000189056	6.7437e-05	0.000688364	RELN	-3.21857
ENSG00000272489	0.00240679	0.0131447	NA	-3.21767
ENSG00000123454	3.07224e-05	0.000355153	DBH	-3.21381
ENSG00000138696	5.91382e-10	3.49938e-08	BMPR1B	-3.21148
ENSG00000108557	3.88775e-09	1.73188e-07	RAI1	-3.21077
ENSG00000258776	0.00188726	0.010823	NA	-3.20635
ENSG00000135697	0.000704468	0.00487899	BCO1	-3.20161
ENSG00000255434	0.00353486	0.0179402	NA	-3.19943
ENSG00000259969	1.92142e-09	9.64378e-08	NA	-3.19817
ENSG00000078018	0.000996088	0.00647334	MAP2	-3.19792
ENSG00000254377	5.43879e-08	1.61725e-06	MIR124-2HG	-3.19395
ENSG00000196355	9.40973e-05	0.000914254	NA	-3.19279
ENSG00000176734	2.26619e-05	0.000275089	NA	-3.18588
ENSG00000178597	0.00047987	0.00357844	PSAPL1	-3.18295
ENSG00000272905	0.00362575	0.0183424	NA	-3.1793
ENSG00000254162	1.65519e-05	0.000212155	NA	-3.17743
ENSG00000252757	0.00363007	0.0183553	NA	-3.17278
ENSG00000123570	2.01861e-07	4.98007e-06	RAB9B	-3.16307
ENSG00000122012	0.00014416	0.00130908	SV2C	-3.16261
ENSG00000198795	1.72581e-05	0.000219538	ZNF521	-3.15628
ENSG00000184144	0.000988256	0.00643661	CNTN2	-3.15626
ENSG00000243069	0.00138337	0.00844817	ARHGEF26-AS1	-3.15085
ENSG00000169562	0.000258307	0.00213165	GJB1	-3.14828
ENSG00000143669	3.94611e-09	1.75127e-07	LYST	-3.14814
ENSG00000177875	2.85696e-06	4.80092e-05	CCDC184	-3.14431
ENSG00000052850	5.03454e-06	7.73863e-05	ALX4	-3.14281
ENSG00000252329	0.00413625	0.0203741	NA	-3.13871
ENSG00000187957	1.5363e-09	8.05444e-08	DNER	-3.13869
ENSG00000259030	0.00312369	0.0162432	FPGT-TNNI3K	-3.13805
ENSG00000218672	0.00229179	0.0126631	NA	-3.13794
ENSG00000259367	0.00195906	0.0111454	NA	-3.13772
ENSG00000249690	0.000787315	0.00534767	LOC729558	-3.13566
ENSG00000251844	0.00411639	0.0202898	NA	-3.13483
ENSG00000198822	1.96481e-05	0.000245576	GRM3	-3.13276
ENSG00000164188	0.000916946	0.00604413	RANBP3L	-3.13058
ENSG00000100427	0.0017673	0.0102672	MLC1	-3.12949
ENSG00000262873	0.00334951	0.0171805	NA	-3.12852
ENSG00000265251	0.00396039	0.0196776	MIR4288	-3.12471
ENSG00000111186	2.80496e-09	1.34604e-07	WNT5B	-3.12305
ENSG00000175395	6.08588e-08	1.77831e-06	ZNF25	-3.12261
ENSG00000272761	7.11407e-09	2.86138e-07	NA	-3.12207
ENSG00000182179	3.88948e-05	0.000434129	UBA7	-3.12174
ENSG00000164929	5.40625e-07	1.17102e-05	BAALC	-3.11779
ENSG00000124835	0.00410973	0.0202612	LOC93463	-3.11716
ENSG00000146151	1.00455e-06	1.98972e-05	HMGCLL1	-3.11516
ENSG00000188660	0.000897314	0.00594756	LINC00319	-3.1096
ENSG00000155093	2.20974e-06	3.87896e-05	PTPRN2	-3.1092
ENSG00000007372	0.00149497	0.00898355	PAX6	-3.10476
ENSG00000071246	6.05272e-12	6.21324e-10	VASH1	-3.10385
ENSG00000265069	0.00153552	0.00915959	LOC101927188	-3.10281
ENSG00000233246	0.000367034	0.00284961	LOC101929464	-3.10227
ENSG00000197977	7.76581e-16	2.35065e-13	ELOVL2	-3.09412
ENSG00000121068	2.68107e-06	4.5671e-05	TBX2	-3.09089
ENSG00000135205	4.30095e-05	0.000471865	CCDC146	-3.09073
ENSG00000228317	0.00410519	0.0202473	NA	-3.08903
ENSG00000158856	3.70408e-05	0.000415614	DMTN	-3.08416
ENSG00000260317	1.76335e-05	0.000223832	NA	-3.08202
ENSG00000228386	0.00168517	0.00988492	NA	-3.08113
ENSG00000138829	7.66225e-09	3.01008e-07	FBN2	-3.07837
ENSG00000249898	1.65202e-06	3.04721e-05	NA	-3.0781
ENSG00000109738	1.05135e-06	2.07198e-05	GLRB	-3.06868
ENSG00000118997	9.88191e-10	5.52895e-08	DNAH7	-3.064
ENSG00000148082	2.49025e-05	0.000298299	SHC3	-3.06367
ENSG00000197487	0.000700229	0.00485962	GALP	-3.0628
ENSG00000116035	0.00198036	0.011253	VAX2	-3.05971
ENSG00000251370	0.0034697	0.0176911	CTD-2201E9.1	-3.05954
ENSG00000184221	0.00485068	0.0231644	OLIG1	-3.05913
ENSG00000137959	0.00160071	0.00946	IFI44L	-3.05901
ENSG00000237149	8.08224e-08	2.26899e-06	ZNF503-AS2	-3.05784
ENSG00000224186	0.000113575	0.00106706	NA	-3.05486
ENSG00000171791	8.68252e-16	2.56243e-13	BCL2	-3.05383
ENSG00000189229	1.81325e-07	4.54557e-06	NA	-3.05028
ENSG00000231335	0.0040534	0.0200253	NA	-3.04984
ENSG00000105894	2.10967e-06	3.73383e-05	PTN	-3.0478
ENSG00000271327	0.00131508	0.00810467	NA	-3.04619
ENSG00000264475	0.00138972	0.00847835	NA	-3.04259
ENSG00000231865	0.000709709	0.00490665	NA	-3.0411
ENSG00000225929	0.00531041	0.0248521	LOC105373100	-3.03936
ENSG00000223979	0.00432839	0.0211274	SMCR2	-3.03757
ENSG00000242311	0.00480863	0.0230066	NA	-3.03596
ENSG00000261646	0.00529248	0.0247977	NA	-3.03465
ENSG00000235091	0.00372178	0.0186985	NA	-3.03446
ENSG00000271755	0.000443807	0.00334983	NA	-3.0284
ENSG00000080618	0.00153325	0.00914835	CPB2	-3.02729
ENSG00000261024	0.00514468	0.0242883	GS1-279B7.1	-3.02534
ENSG00000165949	0.000180739	0.00158457	IFI27	-3.01588
ENSG00000066405	0.000779471	0.00530967	CLDN18	-3.01308
ENSG00000228509	0.00557543	0.0258363	NA	-3.01047
ENSG00000231738	0.00119441	0.00749802	TSPAN19	-3.00125
ENSG00000188771	0.00493317	0.0234718	PLET1	-2.99889
ENSG00000225331	0.00475481	0.0227849	LOC105377138	-2.99579
ENSG00000151615	0.00596844	0.0272247	POU4F2	-2.99123
ENSG00000119242	2.71646e-06	4.60947e-05	CCDC92	-2.9903
ENSG00000120329	0.0057063	0.0263136	SLC25A2	-2.98977
ENSG00000261537	0.00497743	0.0236405	NA	-2.98656
ENSG00000189367	0.00201691	0.0114069	KIAA0408	-2.98651
ENSG00000187695	1.37318e-06	2.6188e-05	KIAA1257	-2.9832
ENSG00000234840	0.00229951	0.0126998	LINC01239	-2.98165
ENSG00000144730	4.72876e-15	1.05455e-12	IL17RD	-2.98118
ENSG00000258274	0.00474823	0.0227626	LOC101928731	-2.97971
ENSG00000201563	0.00347042	0.0176911	NA	-2.97896
ENSG00000101542	6.21224e-05	0.000644708	CDH20	-2.97765
ENSG00000250530	0.0046965	0.0225696	NA	-2.97738
ENSG00000134115	0.000285844	0.00232316	CNTN6	-2.97734
ENSG00000168309	1.362e-05	0.000178947	FAM107A	-2.97722
ENSG00000165071	0.00155589	0.00925071	TMEM71	-2.97402
ENSG00000101076	0.00608658	0.0276793	HNF4A	-2.96713
ENSG00000198873	2.00624e-10	1.37296e-08	GRK5	-2.96225
ENSG00000198570	0.000112257	0.00105678	RD3	-2.96203
ENSG00000249784	3.16974e-16	1.0963e-13	SCARNA22	-2.96173
ENSG00000158815	0.00334094	0.0171634	FGF17	-2.96074
ENSG00000137558	0.000214038	0.00181975	PI15	-2.95768
ENSG00000151892	0.00267384	0.014273	GFRA1	-2.9542
ENSG00000148204	1.99578e-13	3.04002e-11	CRB2	-2.95162
ENSG00000163075	7.04958e-11	5.33464e-09	CFAP221	-2.94751
ENSG00000176170	5.17377e-08	1.54704e-06	SPHK1	-2.9459
ENSG00000080298	5.09916e-12	5.3987e-10	RFX3	-2.94554
ENSG00000259871	0.00679409	0.0301746	NA	-2.94267
ENSG00000205085	0.00113669	0.00719495	FAM71F2	-2.93886
ENSG00000260831	0.00457218	0.0220891	NA	-2.93391
ENSG00000254865	0.00659338	0.0294216	NA	-2.93268
ENSG00000139219	0.000880957	0.0058689	COL2A1	-2.93059
ENSG00000221866	5.94194e-09	2.47423e-07	PLXNA4	-2.93052
ENSG00000144152	0.000174973	0.00154031	FBLN7	-2.92966
ENSG00000256564	0.00699377	0.030841	NA	-2.92956
ENSG00000134551	0.00526972	0.0247155	PRH2	-2.9271
ENSG00000112175	7.0529e-06	0.000103044	BMP5	-2.92203
ENSG00000135298	4.88739e-06	7.56168e-05	ADGRB3	-2.9189
ENSG00000135077	0.000498405	0.00369627	HAVCR2	-2.91764
ENSG00000176165	0.0011058	0.0070334	FOXG1	-2.90927
ENSG00000126500	7.76254e-06	0.000111548	FLRT1	-2.9078
ENSG00000272483	0.00744962	0.03237	NA	-2.90777
ENSG00000269624	0.00155489	0.00924724	NA	-2.90559
ENSG00000256315	0.00168009	0.00985757	LOC105369507	-2.90503
ENSG00000236526	0.00145845	0.00880668	NA	-2.90453
ENSG00000181619	2.18644e-05	0.000267748	GPR135	-2.89511
ENSG00000212124	0.000911748	0.00602101	TAS2R19	-2.89149
ENSG00000112139	3.37141e-05	0.00038435	MDGA1	-2.89104
ENSG00000102385	8.21458e-07	1.6605e-05	DRP2	-2.88959
ENSG00000213994	0.00634036	0.0285407	NA	-2.88904
ENSG00000070808	0.000514476	0.00378995	CAMK2A	-2.88876
ENSG00000061918	1.443e-06	2.73868e-05	GUCY1B3	-2.88841
ENSG00000199815	0.00754607	0.0326964	NA	-2.8872
ENSG00000258631	0.00552165	0.025638	NA	-2.88617
ENSG00000250081	0.00188818	0.0108254	NA	-2.88398
ENSG00000173452	0.00100588	0.00653156	TMEM196	-2.88295
ENSG00000140807	1.08575e-09	5.96152e-08	NKD1	-2.8789
ENSG00000080224	1.71722e-07	4.35358e-06	EPHA6	-2.87815
ENSG00000152092	5.8262e-05	0.000611634	ASTN1	-2.87774
ENSG00000060709	6.37958e-08	1.85267e-06	RIMBP2	-2.87652
ENSG00000114113	0.00375753	0.0188315	RBP2	-2.87494
ENSG00000135333	1.1165e-07	3.0092e-06	EPHA7	-2.87345
ENSG00000152910	0.00339575	0.0173875	CNTNAP4	-2.87335
ENSG00000107831	9.35803e-08	2.58111e-06	FGF8	-2.87165
ENSG00000170558	4.94403e-09	2.14181e-07	CDH2	-2.87067
ENSG00000100191	0.00548435	0.0254993	SLC5A4	-2.86967
ENSG00000225313	2.48739e-05	0.000298108	NA	-2.86961
ENSG00000272630	0.000186549	0.00162765	NA	-2.86282
ENSG00000255389	2.05011e-10	1.39893e-08	NA	-2.86149
ENSG00000273138	0.00519574	0.0244609	NA	-2.8604
ENSG00000234281	0.000126216	0.00116953	NA	-2.85965
ENSG00000272855	0.00783419	0.033679	NA	-2.85928
ENSG00000165495	7.9649e-06	0.000113901	PKNOX2	-2.85813
ENSG00000077327	0.000284119	0.00231392	SPAG6	-2.8546
ENSG00000188906	0.00118711	0.00746211	LRRK2	-2.85448
ENSG00000111886	0.00687518	0.0304603	GABRR2	-2.85338
ENSG00000118473	0.000416055	0.00316566	SGIP1	-2.8503
ENSG00000015153	2.41749e-09	1.18417e-07	YAF2	-2.84674
ENSG00000185614	0.00108652	0.00694813	FAM212A	-2.84238
ENSG00000179981	0.000525235	0.00384998	TSHZ1	-2.83918
ENSG00000227188	0.00447516	0.0217181	MGAT3-AS1	-2.8362
ENSG00000100228	2.22213e-13	3.32053e-11	RAB36	-2.83544
ENSG00000174498	7.10531e-19	4.6599e-16	IGDCC3	-2.83529
ENSG00000236095	0.00718528	0.0314988	NA	-2.83329
ENSG00000205336	6.8048e-09	2.75577e-07	ADGRG1	-2.83307
ENSG00000154240	2.09924e-13	3.17712e-11	CEP112	-2.83236
ENSG00000132718	1.65901e-13	2.61129e-11	SYT11	-2.83048
ENSG00000154263	0.0033043	0.0170279	ABCA10	-2.82936
ENSG00000162843	0.0073611	0.032113	WDR64	-2.82741
ENSG00000159263	1.46645e-06	2.77427e-05	SIM2	-2.82416
ENSG00000240184	4.01366e-07	8.99076e-06	PCDHGC3	-2.82228
ENSG00000272514	0.00929398	0.0384794	CFAP206	-2.82106
ENSG00000139318	4.77582e-06	7.42312e-05	DUSP6	-2.8208
ENSG00000249643	0.00248546	0.0135149	NA	-2.82071
ENSG00000266189	0.00516236	0.0243446	MIR3186	-2.81547
ENSG00000272142	5.60192e-05	0.000592038	LYRM4-AS1	-2.81177
ENSG00000237243	0.00626385	0.0282934	NA	-2.81089
ENSG00000233237	2.45833e-06	4.22425e-05	NA	-2.80997
ENSG00000171657	0.00219362	0.0122467	GPR82	-2.80931
ENSG00000091879	2.21886e-05	0.000270456	ANGPT2	-2.80815
ENSG00000182463	0.000166766	0.00147965	TSHZ2	-2.80685
ENSG00000230606	0.00108603	0.00694696	NA	-2.8039
ENSG00000125046	0.000341674	0.00268898	SSUH2	-2.80345
ENSG00000259291	1.82466e-06	3.31601e-05	NA	-2.80281
ENSG00000104154	3.04481e-07	7.14591e-06	SLC30A4	-2.79988
ENSG00000259799	0.00450074	0.0218198	NA	-2.79743
ENSG00000238533	0.00916683	0.0380769	NA	-2.79724
ENSG00000168356	7.27726e-05	0.000732067	SCN11A	-2.79521
ENSG00000155511	1.94519e-06	3.48716e-05	GRIA1	-2.79404
ENSG00000255084	0.0039816	0.0197615	LOC101928896	-2.7938
ENSG00000267006	0.00542829	0.0252835	NA	-2.7916
ENSG00000118557	3.35476e-06	5.50806e-05	PMFBP1	-2.78853
ENSG00000107249	0.00111161	0.00706271	GLIS3	-2.78062
ENSG00000253305	1.74562e-11	1.58516e-09	PCDHGB6	-2.77962
ENSG00000272327	1.04434e-05	0.000143021	NA	-2.77911
ENSG00000230536	0.00717705	0.0314905	NA	-2.77703
ENSG00000272469	0.0104489	0.0421514	NA	-2.77702
ENSG00000251175	0.00426124	0.0208471	LOC101929529	-2.77089
ENSG00000154856	1.20237e-07	3.21494e-06	APCDD1	-2.7706
ENSG00000257345	0.0105802	0.042555	NA	-2.76858
ENSG00000224165	4.0463e-08	1.26534e-06	DNAJC27-AS1	-2.76838
ENSG00000159307	0.000311832	0.00249149	SCUBE1	-2.76676
ENSG00000271743	0.00272582	0.0145144	NA	-2.76616
ENSG00000185565	7.86626e-06	0.000112753	LSAMP	-2.76612
ENSG00000081189	0.00795919	0.0341046	MEF2C	-2.76538
ENSG00000197776	0.00162065	0.00956348	KLHDC1	-2.76413
ENSG00000261662	0.0035125	0.0178536	NA	-2.76353
ENSG00000126733	9.43645e-08	2.5997e-06	DACH2	-2.76279
ENSG00000242732	1.91414e-06	3.44279e-05	RGAG4	-2.76003
ENSG00000256538	0.0036386	0.0183877	NA	-2.76002
ENSG00000125355	2.39618e-06	4.1325e-05	TMEM255A	-2.7594
ENSG00000265477	0.0091258	0.0379398	NA	-2.75793
ENSG00000163132	1.6851e-05	0.000215404	MSX1	-2.75766
ENSG00000198963	0.000446191	0.00336455	RORB	-2.75728
ENSG00000259621	0.00741005	0.032261	NA	-2.75703
ENSG00000266049	0.00938468	0.0387907	NA	-2.75625
ENSG00000251868	0.0110352	0.0439953	NA	-2.75533
ENSG00000135439	5.44022e-09	2.30616e-07	AGAP2	-2.75531
ENSG00000079150	1.21652e-10	8.73008e-09	FKBP7	-2.75477
ENSG00000257711	0.00191696	0.0109561	LOC100505978	-2.75416
ENSG00000165655	6.71212e-07	1.39747e-05	ZNF503	-2.75332
ENSG00000175267	0.00309263	0.0161079	VWA3A	-2.75143
ENSG00000237529	0.011189	0.0444885	NA	-2.74937
ENSG00000197558	0.00122968	0.00767658	SSPO	-2.74845
ENSG00000178623	3.36549e-05	0.000383861	GPR35	-2.748
ENSG00000119865	3.13759e-06	5.20019e-05	CNRIP1	-2.74779
ENSG00000205922	0.000166632	0.00147902	ONECUT3	-2.74591
ENSG00000189377	0.0055888	0.025883	CXCL17	-2.74558
ENSG00000251586	0.00687226	0.0304531	NA	-2.74523
ENSG00000269895	0.00670359	0.0298232	NA	-2.74454
ENSG00000185742	2.43154e-05	0.000292901	C11orf87	-2.74439
ENSG00000264701	0.0113294	0.0449182	NA	-2.74169
ENSG00000115232	0.00334232	0.0171634	ITGA4	-2.73707
ENSG00000109339	0.000237895	0.00198611	MAPK10	-2.73644
ENSG00000231890	8.28093e-06	0.000117471	DARS-AS1	-2.73591
ENSG00000153234	0.000137257	0.0012546	NR4A2	-2.73404
ENSG00000231646	0.00968466	0.039697	NA	-2.7338
ENSG00000112541	1.15142e-24	2.47136e-21	PDE10A	-2.73365
ENSG00000242082	0.000100732	0.000965209	NA	-2.73322
ENSG00000125945	2.54181e-10	1.70006e-08	ZNF436	-2.73299
ENSG00000254688	0.0109109	0.0435956	NA	-2.73262
ENSG00000255794	5.95482e-12	6.13945e-10	RMST	-2.73185
ENSG00000169946	0.00716446	0.0314528	ZFPM2	-2.72434
ENSG00000225951	0.0095209	0.0392096	NA	-2.72168
ENSG00000272692	0.00726353	0.0317682	NA	-2.72114
ENSG00000091129	1.2301e-05	0.00016378	NRCAM	-2.72005
ENSG00000134369	5.6396e-05	0.000595487	NAV1	-2.71815
ENSG00000255092	0.0120611	0.0471382	NA	-2.71669
ENSG00000164220	0.00116077	0.00732578	F2RL2	-2.71651
ENSG00000233073	0.00967906	0.0396912	NA	-2.71591
ENSG00000212126	0.0085501	0.0360479	TAS2R50	-2.7159
ENSG00000250305	1.72716e-14	3.42675e-12	KIAA1456	-2.71008
ENSG00000241769	3.4208e-05	0.000389042	LINC00893	-2.70984
ENSG00000271009	0.0119221	0.0466722	NA	-2.70937
ENSG00000248228	0.0121944	0.0475296	SLIT2-IT1	-2.70776
ENSG00000171722	0.000976099	0.00636797	C1orf111	-2.70572
ENSG00000270143	0.000463814	0.0034775	NA	-2.70328
ENSG00000184985	8.57154e-05	0.000842827	SORCS2	-2.70151
ENSG00000242268	0.012742	0.0492047	LOC100507661	-2.70047
ENSG00000108176	1.26918e-08	4.6675e-07	DNAJC12	-2.69736
ENSG00000197889	0.00296848	0.0155712	MEIG1	-2.69294
ENSG00000183044	0.000110526	0.00104256	ABAT	-2.68934
ENSG00000184258	0.000127647	0.00118001	CDR1	-2.68713
ENSG00000152128	9.63493e-06	0.000133774	TMEM163	-2.68558
ENSG00000260645	0.00174449	0.0101597	NA	-2.6849
ENSG00000250241	0.000141053	0.00128531	LOC101927359	-2.68366
ENSG00000184232	4.4341e-05	0.000484	OAF	-2.68199
ENSG00000122691	0.000142793	0.00129817	TWIST1	-2.681
ENSG00000100433	6.66442e-07	1.38999e-05	KCNK10	-2.67856
ENSG00000183785	0.0102354	0.0414507	TUBA8	-2.67799
ENSG00000091592	2.95592e-09	1.40065e-07	NLRP1	-2.6766
ENSG00000261604	4.65622e-05	0.000504976	NA	-2.67337
ENSG00000132510	0.000192328	0.00167005	KDM6B	-2.67336
ENSG00000164106	0.0107837	0.0431751	SCRG1	-2.67141
ENSG00000253875	0.00942819	0.0389092	NA	-2.6701
ENSG00000226891	0.00227379	0.0125871	LINC01359	-2.66714
ENSG00000259986	0.00402295	0.0199165	NA	-2.66348
ENSG00000105290	1.36366e-14	2.8492e-12	APLP1	-2.66333
ENSG00000255864	0.00019584	0.00169432	NA	-2.66285
ENSG00000155816	1.05676e-15	3.04269e-13	FMN2	-2.66174
ENSG00000139540	2.73579e-05	0.000322637	SLC39A5	-2.66149
ENSG00000111729	0.00263835	0.0141219	CLEC4A	-2.66068
ENSG00000203691	1.51193e-05	0.000195652	NA	-2.65752
ENSG00000204583	0.0103163	0.0417066	LRCOL1	-2.6573
ENSG00000149294	1.92234e-07	4.78487e-06	NCAM1	-2.65607
ENSG00000214814	0.00853212	0.0360042	FER1L6	-2.65581
ENSG00000067798	0.000872608	0.00581985	NAV3	-2.65515
ENSG00000143341	0.000410004	0.00312365	HMCN1	-2.65422
ENSG00000261210	0.0120764	0.0471676	CLEC19A	-2.65182
ENSG00000257568	0.00740205	0.032244	NA	-2.65013
ENSG00000163297	1.0028e-07	2.73713e-06	ANTXR2	-2.64683
ENSG00000140557	1.00287e-06	1.98806e-05	ST8SIA2	-2.64636
ENSG00000166682	3.54263e-05	0.00040092	TMPRSS5	-2.64414
ENSG00000109163	0.00882213	0.0369899	GNRHR	-2.64154
ENSG00000107796	1.11472e-05	0.000150995	ACTA2	-2.63734
ENSG00000135903	0.0125471	0.0486114	PAX3	-2.63647
ENSG00000272294	0.00858592	0.0361408	NA	-2.6362
ENSG00000234892	0.00921838	0.0382506	NA	-2.63452
ENSG00000239268	0.00622793	0.0281635	NA	-2.63433
ENSG00000135409	2.17261e-05	0.000266469	AMHR2	-2.6333
ENSG00000253854	0.000199299	0.00171732	NA	-2.63207
ENSG00000261589	6.21737e-08	1.81225e-06	NA	-2.63079
ENSG00000165462	8.51323e-05	0.000838187	PHOX2A	-2.62973
ENSG00000198646	6.78847e-08	1.95813e-06	NCOA6	-2.6259
ENSG00000168769	5.52718e-10	3.32188e-08	TET2	-2.62426
ENSG00000089101	0.000980106	0.00639235	CFAP61	-2.62401
ENSG00000264678	0.011579	0.0456497	MIR3140	-2.61524
ENSG00000115665	0.00923684	0.0383003	SLC5A7	-2.61317
ENSG00000269997	0.00855172	0.0360482	NA	-2.61289
ENSG00000231079	0.0034794	0.0177246	NA	-2.61236
ENSG00000131386	0.011333	0.0449248	GALNT15	-2.60946
ENSG00000270061	0.00394434	0.0196178	NA	-2.60688
ENSG00000272002	0.0117752	0.0462123	NA	-2.60658
ENSG00000266445	0.00471848	0.0226498	NA	-2.60533
ENSG00000265751	0.00760884	0.032914	NA	-2.60463
ENSG00000250910	0.00373255	0.0187381	LOC102724776	-2.60434
ENSG00000150471	1.7745e-09	9.02929e-08	ADGRL3	-2.60269
ENSG00000080166	0.0025546	0.0138113	DCT	-2.60245
ENSG00000196208	1.80025e-22	2.65649e-19	GREB1	-2.60194
ENSG00000203325	0.00343746	0.0175732	NA	-2.60134
ENSG00000241269	9.08113e-05	0.000887807	NA	-2.60082
ENSG00000167178	0.000488217	0.0036282	ISLR2	-2.59944
ENSG00000064309	2.26282e-06	3.95449e-05	CDON	-2.59905
ENSG00000184986	1.26249e-06	2.44123e-05	TMEM121	-2.59903
ENSG00000185551	0.0057023	0.0263003	NR2F2	-2.59768
ENSG00000197565	6.18139e-07	1.3089e-05	COL4A6	-2.59617
ENSG00000157856	7.8703e-06	0.000112753	DRC1	-2.59584
ENSG00000075826	2.23472e-05	0.000272249	SEC31B	-2.59433
ENSG00000180210	0.00368682	0.0185836	F2	-2.59338
ENSG00000177468	0.000141503	0.00128892	OLIG3	-2.59141
ENSG00000047634	2.03833e-07	5.01824e-06	SCML1	-2.59076
ENSG00000168614	2.35002e-08	7.949e-07	NA	-2.59056
ENSG00000205269	3.20509e-09	1.49846e-07	TMEM170B	-2.59019
ENSG00000065413	2.73549e-06	4.63307e-05	ANKRD44	-2.58834
ENSG00000251718	0.0126401	0.0488835	NA	-2.58833
ENSG00000168505	1.12022e-05	0.000151566	GBX2	-2.58724
ENSG00000145888	0.0066351	0.0295631	GLRA1	-2.58719
ENSG00000246898	2.22041e-06	3.8919e-05	NA	-2.58526
ENSG00000130518	0.00155331	0.00924238	KIAA1683	-2.58499
ENSG00000272733	0.0126661	0.0489599	NA	-2.58394
ENSG00000198108	4.42991e-09	1.94405e-07	CHSY3	-2.58174
ENSG00000186367	0.0109332	0.0436562	KIAA1024L	-2.58098
ENSG00000178235	0.00725013	0.0317345	SLITRK1	-2.57947
ENSG00000102678	1.3828e-05	0.000181277	FGF9	-2.57945
ENSG00000082293	0.00462165	0.022277	COL19A1	-2.57526
ENSG00000109991	0.000200751	0.00172605	P2RX3	-2.57308
ENSG00000139793	2.09908e-05	0.000259066	MBNL2	-2.57273
ENSG00000205500	0.0117082	0.0460181	NA	-2.57167
ENSG00000115507	0.0104495	0.0421514	OTX1	-2.57128
ENSG00000026025	7.71723e-07	1.57279e-05	VIM	-2.56946
ENSG00000249412	0.00636258	0.0286298	NA	-2.56911
ENSG00000250582	0.0100319	0.0408507	SMAD1-AS2	-2.56782
ENSG00000197085	0.0125945	0.0487621	NPSR1-AS1	-2.56723
ENSG00000261533	1.02658e-06	2.02825e-05	NA	-2.56682
ENSG00000184611	0.000168653	0.00149471	KCNH7	-2.56565
ENSG00000204347	0.000619522	0.00439246	BTBD17	-2.56478
ENSG00000180530	2.04676e-08	7.0546e-07	NRIP1	-2.56476
ENSG00000270589	0.00823522	0.0349986	NA	-2.56271
ENSG00000259705	0.000704082	0.00487775	LOC105370809	-2.56086
ENSG00000164440	0.000118123	0.00110494	TXLNB	-2.56005
ENSG00000157502	4.09588e-06	6.51204e-05	MUM1L1	-2.55501
ENSG00000157570	2.48178e-18	1.40198e-15	TSPAN18	-2.55277
ENSG00000163531	4.31131e-08	1.33059e-06	NFASC	-2.55258
ENSG00000271782	0.00425046	0.0208055	NA	-2.55064
ENSG00000226864	0.00204962	0.0115604	ATE1-AS1	-2.55022
ENSG00000205927	0.0019327	0.0110246	OLIG2	-2.54868
ENSG00000224885	0.00971915	0.0398038	NA	-2.54827
ENSG00000081148	9.70603e-05	0.00093764	IMPG2	-2.54713
ENSG00000184923	1.6685e-05	0.000213629	NUTM2A	-2.54688
ENSG00000213240	2.06865e-05	0.000255979	NA	-2.54655
ENSG00000205593	1.42897e-05	0.000186295	DENND6B	-2.54338
ENSG00000259209	0.00347412	0.0177043	NA	-2.54279
ENSG00000226472	0.00487654	0.0232596	NA	-2.54118
ENSG00000257438	0.00516715	0.0243603	NA	-2.53716
ENSG00000249685	0.0111191	0.0442329	NA	-2.53635
ENSG00000163386	7.33977e-09	2.92229e-07	NA	-2.53379
ENSG00000154319	6.29076e-07	1.32612e-05	FAM167A	-2.53262
ENSG00000255545	0.00299332	0.0156823	NA	-2.53034
ENSG00000253300	0.0129452	0.0498508	NA	-2.52501
ENSG00000235865	0.00259618	0.0139499	GSN-AS1	-2.52013
ENSG00000146242	0.000470081	0.00351556	TPBG	-2.51985
ENSG00000214338	8.70203e-05	0.000853572	SOGA3	-2.51769
ENSG00000072182	1.17541e-05	0.000157589	ASIC4	-2.51586
ENSG00000273295	0.00245746	0.0133935	NA	-2.51387
ENSG00000127920	1.48075e-06	2.79908e-05	GNG11	-2.51031
ENSG00000260398	0.00207194	0.0116723	NA	-2.5096
ENSG00000254996	0.000194608	0.00168551	ANKHD1-EIF4EBP3	-2.50754
ENSG00000183496	2.81523e-10	1.85664e-08	MEX3B	-2.50723
ENSG00000185811	2.68695e-06	4.5701e-05	IKZF1	-2.50492
ENSG00000125462	0.000439027	0.00332225	C1orf61	-2.50292
ENSG00000231160	7.48781e-05	0.000750052	KLF3-AS1	-2.4993
ENSG00000231817	0.00832286	0.0353104	NA	-2.49894
ENSG00000267682	0.00302418	0.0158282	NA	-2.49691
ENSG00000169856	0.0113224	0.0449052	ONECUT1	-2.49363
ENSG00000214562	2.02388e-06	3.59276e-05	NUTM2D	-2.49296
ENSG00000135960	0.00231172	0.0127523	EDAR	-2.49276
ENSG00000203827	0.00296267	0.0155442	NA	-2.48787
ENSG00000147231	2.77999e-05	0.000327033	CXorf57	-2.48763
ENSG00000267280	0.00474212	0.0227379	TBX2-AS1	-2.48588
ENSG00000232021	0.000924594	0.00608524	LEF1-AS1	-2.48498
ENSG00000174611	0.00422623	0.0207101	KY	-2.48357
ENSG00000228677	0.00845337	0.0357424	NA	-2.48206
ENSG00000177688	0.00833173	0.035329	SUMO4	-2.47999
ENSG00000113721	3.86066e-05	0.000431174	PDGFRB	-2.47992
ENSG00000038945	0.0124717	0.0483904	MSR1	-2.47588
ENSG00000177640	3.69038e-08	1.16953e-06	CASC2	-2.47354
ENSG00000253567	0.0116191	0.0457515	NA	-2.47324
ENSG00000100154	4.18968e-06	6.64327e-05	TTC28	-2.47263
ENSG00000104290	1.96141e-09	9.81119e-08	FZD3	-2.47214
ENSG00000269938	0.0107671	0.043123	NA	-2.4715
ENSG00000137166	3.9882e-11	3.25818e-09	FOXP4	-2.4715
ENSG00000271978	0.00443587	0.021554	NA	-2.46985
ENSG00000169085	6.92164e-05	0.000703487	C8orf46	-2.46869
ENSG00000188211	1.17815e-07	3.16453e-06	NCR3LG1	-2.46641
ENSG00000232104	0.00137473	0.00840708	RFX3-AS1	-2.4651
ENSG00000156689	0.00136991	0.00838565	GLYATL2	-2.46467
ENSG00000134138	1.452e-09	7.72113e-08	MEIS2	-2.46414
ENSG00000230910	0.00299083	0.0156745	LOC101928307	-2.46197
ENSG00000047648	2.18165e-05	0.0002673	ARHGAP6	-2.46136
ENSG00000260426	0.00731898	0.0319529	NA	-2.46106
ENSG00000124491	0.000991005	0.00645096	F13A1	-2.46091
ENSG00000152763	4.98575e-08	1.50336e-06	WDR78	-2.45853
ENSG00000134686	4.10541e-07	9.1615e-06	PHC2	-2.4566
ENSG00000120658	0.000100298	0.000962368	ENOX1	-2.45573
ENSG00000183160	0.000216095	0.00183657	TMEM119	-2.45535
ENSG00000110881	3.58371e-09	1.63028e-07	ASIC1	-2.45268
ENSG00000171823	5.8851e-11	4.55565e-09	FBXL14	-2.45046
ENSG00000203832	3.77041e-05	0.000422093	NA	-2.44808
ENSG00000112981	3.04183e-07	7.14591e-06	NME5	-2.4475
ENSG00000214773	0.0037184	0.018695	NA	-2.44597
ENSG00000148826	0.00909956	0.0378754	NKX6-2	-2.4457
ENSG00000110042	4.40016e-09	1.93821e-07	DTX4	-2.44529
ENSG00000261355	0.00189745	0.0108582	NA	-2.44194
ENSG00000188487	0.00745017	0.03237	INSC	-2.44143
ENSG00000185760	0.00651346	0.0291287	KCNQ5	-2.43863
ENSG00000140749	0.00799796	0.0342335	IGSF6	-2.4372
ENSG00000165338	6.12355e-08	1.78711e-06	HECTD2	-2.43553
ENSG00000116729	1.17076e-05	0.000157144	WLS	-2.43277
ENSG00000141668	0.0113825	0.0450604	CBLN2	-2.43273
ENSG00000162981	1.19751e-05	0.000159826	FAM84A	-2.432
ENSG00000048405	6.99017e-14	1.21351e-11	ZNF800	-2.43055
ENSG00000198553	0.00230896	0.012743	KCNRG	-2.43039
ENSG00000171456	4.98324e-07	1.08939e-05	ASXL1	-2.42674
ENSG00000179388	0.000894653	0.00594003	EGR3	-2.42582
ENSG00000141570	2.04207e-15	5.29816e-13	CBX8	-2.42431
ENSG00000152582	4.57667e-08	1.39787e-06	SPEF2	-2.42429
ENSG00000185924	0.000282159	0.00229911	RTN4RL1	-2.42269
ENSG00000144857	0.000676097	0.00472408	BOC	-2.42263
ENSG00000181541	0.000507641	0.00374778	MAB21L2	-2.42203
ENSG00000197140	0.00197304	0.0112168	ADAM32	-2.42104
ENSG00000272072	0.000945897	0.00619662	NA	-2.42099
ENSG00000242265	8.71959e-09	3.35839e-07	PEG10	-2.41967
ENSG00000215244	0.00578591	0.0265903	LOC399715	-2.41932
ENSG00000177103	0.000121468	0.00113131	DSCAML1	-2.41735
ENSG00000113648	3.06775e-08	9.93548e-07	H2AFY	-2.4146
ENSG00000171132	3.81673e-06	6.10936e-05	PRKCE	-2.41429
ENSG00000229127	0.00121379	0.00759141	NA	-2.41098
ENSG00000109436	2.26459e-08	7.72671e-07	TBC1D9	-2.40874
ENSG00000150048	0.00128606	0.00795697	CLEC1A	-2.40692
ENSG00000147041	0.000603958	0.00430279	SYTL5	-2.40612
ENSG00000188517	1.20776e-06	2.34693e-05	COL25A1	-2.40392
ENSG00000150627	2.80065e-05	0.000328809	WDR17	-2.40379
ENSG00000102181	1.80754e-13	2.80877e-11	CD99L2	-2.40362
ENSG00000129654	0.000112507	0.00105788	FOXJ1	-2.40192
ENSG00000214946	0.00853379	0.0360048	TBC1D26	-2.39727
ENSG00000182103	3.61057e-07	8.27648e-06	FAM181B	-2.3954
ENSG00000157335	0.00887483	0.0371647	CLEC18C	-2.39412
ENSG00000122367	0.000185595	0.00161992	LDB3	-2.39104
ENSG00000139985	0.011631	0.0457908	ADAM21	-2.38665
ENSG00000147509	3.5397e-07	8.15341e-06	RGS20	-2.38457
ENSG00000148444	8.83048e-12	8.72334e-10	COMMD3	-2.38376
ENSG00000231028	0.00415278	0.020435	LINC00271	-2.38339
ENSG00000254238	0.005657	0.0261322	NA	-2.38206
ENSG00000151490	0.000439479	0.0033246	PTPRO	-2.38035
ENSG00000147082	0.00487626	0.0232596	CCNB3	-2.38016
ENSG00000144406	0.00207975	0.0117041	UNC80	-2.37979
ENSG00000252234	0.00709222	0.0311762	NA	-2.37908
ENSG00000108001	0.00540756	0.0252068	EBF3	-2.37718
ENSG00000150347	1.46717e-05	0.000190433	ARID5B	-2.37628
ENSG00000013619	0.00363064	0.0183553	MAMLD1	-2.37288
ENSG00000231728	0.000226436	0.00190281	NA	-2.37248
ENSG00000224842	0.00707441	0.0311153	NA	-2.37138
ENSG00000272097	0.00616775	0.0279567	NA	-2.37098
ENSG00000231609	0.00507203	0.0240077	LOC100132215	-2.37096
ENSG00000198453	3.6475e-09	1.65611e-07	ZNF568	-2.36935
ENSG00000198756	6.59386e-06	9.72399e-05	COLGALT2	-2.36871
ENSG00000131634	0.003999	0.0198145	TMEM204	-2.36593
ENSG00000260455	0.00643966	0.028905	NBAT1	-2.36485
ENSG00000197959	0.00132911	0.00817621	DNM3	-2.36457
ENSG00000235652	0.00022295	0.00188196	LOC100507557	-2.36066
ENSG00000243176	0.00227756	0.0126021	NA	-2.36046
ENSG00000255345	0.0119351	0.0467155	NA	-2.35957
ENSG00000163072	0.00685122	0.0303827	NOSTRIN	-2.35908
ENSG00000176641	1.29429e-06	2.4925e-05	RNF152	-2.3574
ENSG00000240661	0.000103904	0.000989178	NA	-2.35292
ENSG00000164604	0.000358411	0.00279553	GPR85	-2.35099
ENSG00000154721	0.00055932	0.00404954	JAM2	-2.35056
ENSG00000112320	3.54392e-05	0.00040092	SOBP	-2.34964
ENSG00000256162	0.00554504	0.0257308	SMLR1	-2.34701
ENSG00000273154	0.00630936	0.0284391	ZGPAT	-2.34573
ENSG00000272593	2.58324e-05	0.000307566	NA	-2.34251
ENSG00000116983	0.00398326	0.0197615	HPCAL4	-2.34116
ENSG00000268549	0.00272724	0.0145173	NA	-2.34071
ENSG00000139547	0.0102886	0.0416155	RDH16	-2.34058
ENSG00000106479	2.31711e-06	4.02257e-05	ZNF862	-2.33765
ENSG00000257698	3.47338e-10	2.21639e-08	NA	-2.33619
ENSG00000105767	3.96267e-07	8.91883e-06	CADM4	-2.3347
ENSG00000154928	7.18693e-05	0.000725143	EPHB1	-2.33433
ENSG00000078053	3.16769e-06	5.23367e-05	AMPH	-2.33414
ENSG00000267940	0.00205103	0.0115655	NA	-2.33068
ENSG00000239665	7.82539e-05	0.000780226	NA	-2.3277
ENSG00000219481	1.43563e-15	4.03516e-13	NBPF1	-2.3259
ENSG00000222460	0.00862878	0.0362953	NA	-2.32582
ENSG00000189275	0.0118531	0.0464793	LINC01164	-2.32557
ENSG00000267838	0.008236	0.0349986	NA	-2.32494
ENSG00000168386	0.0094901	0.03911	FILIP1L	-2.3243
ENSG00000117069	0.000557048	0.0040368	ST6GALNAC5	-2.32349
ENSG00000224713	0.00225106	0.012476	NA	-2.32349
ENSG00000106701	2.63356e-07	6.26458e-06	FSD1L	-2.3212
ENSG00000271270	2.0323e-05	0.000252673	TMCC1-AS1	-2.31961
ENSG00000069188	0.0126172	0.0488347	SDK2	-2.31913
ENSG00000171817	0.00105906	0.00680946	ZNF540	-2.31534
ENSG00000180891	1.03356e-12	1.33347e-10	CUEDC1	-2.31511
ENSG00000111215	0.000159714	0.00142565	PRR4	-2.31304
ENSG00000244926	0.00234625	0.0128856	ALKBH3-AS1	-2.31156
ENSG00000164542	3.69602e-13	5.28867e-11	KIAA0895	-2.30818
ENSG00000101353	4.05493e-06	6.45563e-05	MROH8	-2.30339
ENSG00000240291	0.000903916	0.00598471	NA	-2.30294
ENSG00000262877	0.000325851	0.002586	NA	-2.3018
ENSG00000263499	0.00873317	0.0366886	LOC101927539	-2.30158
ENSG00000050030	5.04779e-05	0.000541228	KIAA2022	-2.29975
ENSG00000260855	0.000587945	0.0042244	NA	-2.29943
ENSG00000166546	0.000865774	0.00578244	BEAN1	-2.29852
ENSG00000238113	0.0117216	0.0460631	LINC01410	-2.29785
ENSG00000186732	0.000172194	0.00151982	MPPED1	-2.29726
ENSG00000161642	6.53222e-05	0.000670547	ZNF385A	-2.29714
ENSG00000151640	3.33303e-09	1.53998e-07	DPYSL4	-2.29689
ENSG00000234224	0.000866317	0.00578443	TMEM229A	-2.29574
ENSG00000164684	2.83007e-15	6.88845e-13	ZNF704	-2.29287
ENSG00000185008	0.000238715	0.00199225	ROBO2	-2.2918
ENSG00000108947	1.69562e-16	6.35452e-14	EFNB3	-2.29147
ENSG00000145431	7.0313e-09	2.83292e-07	PDGFC	-2.29094
ENSG00000130449	5.20341e-06	7.95676e-05	ZSWIM6	-2.29053
ENSG00000182263	0.000234927	0.0019648	FIGN	-2.28981
ENSG00000260804	1.33665e-06	2.56362e-05	PKI55	-2.28947
ENSG00000175414	7.82269e-05	0.000780226	ARL10	-2.2872
ENSG00000100626	2.86246e-11	2.43103e-09	GALNT16	-2.28487
ENSG00000156427	0.000808373	0.00546868	FGF18	-2.28452
ENSG00000234084	0.00811264	0.0345926	NA	-2.28385
ENSG00000204950	1.27951e-06	2.46808e-05	LRRC10B	-2.28292
ENSG00000186469	1.25037e-06	2.41977e-05	GNG2	-2.28055
ENSG00000151376	0.000128742	0.00118827	ME3	-2.27919
ENSG00000248925	0.00989456	0.0404171	NA	-2.27669
ENSG00000113555	0.0023908	0.0130876	PCDH12	-2.27653
ENSG00000242540	0.000747685	0.00512507	NA	-2.2761
ENSG00000086848	2.18664e-16	7.94254e-14	ALG9	-2.27482
ENSG00000148773	5.62431e-08	1.66195e-06	MKI67	-2.27339
ENSG00000054392	0.000249868	0.00207652	HHAT	-2.27245
ENSG00000181322	0.0090368	0.0376693	NME9	-2.27237
ENSG00000139626	0.000239028	0.00199415	ITGB7	-2.2707
ENSG00000170873	4.82506e-16	1.53945e-13	MTSS1	-2.26634
ENSG00000204052	0.0005335	0.00390197	LRRC73	-2.26542
ENSG00000105672	0.000188743	0.00164237	ETV2	-2.26431
ENSG00000166963	1.07523e-07	2.91461e-06	MAP1A	-2.26406
ENSG00000226029	0.00329707	0.0170039	LOC107984921	-2.26125
ENSG00000149289	3.82662e-12	4.30221e-10	ZC3H12C	-2.25973
ENSG00000204380	0.00959102	0.039409	LOC100129029	-2.25944
ENSG00000111837	0.000571511	0.00412137	MAK	-2.25895
ENSG00000136811	2.32135e-18	1.37018e-15	ODF2	-2.25888
ENSG00000167552	3.51502e-07	8.10446e-06	TUBA1A	-2.25857
ENSG00000165973	0.00305203	0.0159245	NELL1	-2.25733
ENSG00000169184	4.36776e-07	9.6557e-06	MN1	-2.25696
ENSG00000239523	1.67632e-05	0.000214398	MYLK-AS1	-2.25596
ENSG00000271997	0.00404334	0.0199839	NA	-2.25443
ENSG00000269019	0.00601772	0.0274177	LOC102724360	-2.25314
ENSG00000125851	0.00694284	0.0306795	PCSK2	-2.25038
ENSG00000264727	0.00443693	0.0215547	NA	-2.24972
ENSG00000186007	0.0018827	0.0108094	LEMD1	-2.24774
ENSG00000006283	3.18279e-06	5.25493e-05	CACNA1G	-2.24602
ENSG00000125266	3.55029e-08	1.13842e-06	EFNB2	-2.24455
ENSG00000103260	3.75069e-17	1.63988e-14	METRN	-2.24401
ENSG00000188365	0.000295435	0.00238632	NA	-2.2425
ENSG00000226524	0.011612	0.045739	NA	-2.24151
ENSG00000166960	0.00417508	0.0205147	CCDC178	-2.24059
ENSG00000175564	0.00167813	0.00984856	UCP3	-2.24039
ENSG00000158164	1.28197e-05	0.000169641	TMSB15A	-2.23873
ENSG00000169760	1.40106e-09	7.48395e-08	NLGN1	-2.23793
ENSG00000243452	2.52436e-08	8.4181e-07	NA	-2.23577
ENSG00000178404	0.0108108	0.0432615	CEP295NL	-2.23326
ENSG00000213204	0.00517641	0.0243942	CFAP206	-2.23325
ENSG00000139970	0.000194459	0.00168541	RTN1	-2.23193
ENSG00000261799	3.93454e-05	0.000438182	NA	-2.23163
ENSG00000115461	0.00281968	0.0149232	IGFBP5	-2.23032
ENSG00000184349	0.000311807	0.00249149	EFNA5	-2.23002
ENSG00000126091	1.78663e-06	3.25984e-05	ST3GAL3	-2.22927
ENSG00000107984	1.90137e-05	0.000238403	DKK1	-2.22927
ENSG00000075213	4.257e-14	7.67235e-12	SEMA3A	-2.22852
ENSG00000233593	0.00129688	0.00801344	LOC105378853	-2.22679
ENSG00000258034	0.00325099	0.0168066	NA	-2.22672
ENSG00000185345	0.00939256	0.038793	PARK2	-2.22638
ENSG00000235257	0.000100042	0.000960549	ITGA9-AS1	-2.22636
ENSG00000122756	3.5845e-06	5.80453e-05	CNTFR	-2.22537
ENSG00000007174	3.17399e-05	0.000365551	DNAH9	-2.22472
ENSG00000235703	0.00276723	0.0147017	LINC00894	-2.22454
ENSG00000184384	2.38956e-05	0.000288876	MAML2	-2.22296
ENSG00000272918	0.000396908	0.0030413	NA	-2.21998
ENSG00000108370	9.46952e-05	0.000919306	RGS9	-2.21903
ENSG00000106829	6.44607e-05	0.000662856	TLE4	-2.21831
ENSG00000179532	0.00159674	0.00944034	DNHD1	-2.21682
ENSG00000175445	4.27951e-05	0.000470169	LPL	-2.21664
ENSG00000198216	0.000787279	0.00534767	CACNA1E	-2.21541
ENSG00000136546	0.00188572	0.0108168	SCN7A	-2.21498
ENSG00000271738	2.72906e-09	1.31228e-07	NA	-2.21367
ENSG00000269974	0.0088701	0.0371581	NA	-2.21305
ENSG00000196361	6.07802e-06	9.07666e-05	ELAVL3	-2.213
ENSG00000185386	2.59516e-10	1.72596e-08	MAPK11	-2.2127
ENSG00000196712	3.75753e-06	6.03917e-05	NF1	-2.21201
ENSG00000261098	0.000480005	0.00357844	NA	-2.21196
ENSG00000134594	0.00889027	0.0372069	RAB33A	-2.21158
ENSG00000182809	0.000262518	0.0021611	CRIP2	-2.21107
ENSG00000164651	6.54793e-14	1.14516e-11	SP8	-2.21073
ENSG00000253553	0.0101552	0.0411754	NA	-2.20794
ENSG00000231119	0.00405828	0.0200452	LOC101927377	-2.20697
ENSG00000188153	7.5305e-07	1.54336e-05	COL4A5	-2.20628
ENSG00000009413	5.357e-07	1.16155e-05	REV3L	-2.20411
ENSG00000240694	8.2231e-06	0.00011698	PNMA2	-2.20371
ENSG00000174099	0.00649297	0.0290669	MSRB3	-2.20253
ENSG00000109472	9.16641e-05	0.000895033	CPE	-2.20075
ENSG00000242689	0.00143635	0.00869546	CNTF	-2.20033
ENSG00000152217	9.83582e-06	0.000135962	SETBP1	-2.19973
ENSG00000248019	0.00397949	0.0197552	FAM13A-AS1	-2.19941
ENSG00000135638	0.00973675	0.0398621	EMX1	-2.19909
ENSG00000163093	2.05933e-07	5.06466e-06	BBS5	-2.199
ENSG00000178665	5.28431e-10	3.21553e-08	ZNF713	-2.19667
ENSG00000173706	2.02215e-15	5.29816e-13	HEG1	-2.19643
ENSG00000140839	0.00910072	0.0378754	CLEC18B	-2.1963
ENSG00000271927	0.00903537	0.0376693	NA	-2.19508
ENSG00000227456	0.00608686	0.0276793	LINC00310	-2.19224
ENSG00000185909	1.28377e-11	1.2124e-09	KLHDC8B	-2.19185
ENSG00000244219	0.00791686	0.0339726	NA	-2.1883
ENSG00000143603	0.00133666	0.00822052	KCNN3	-2.1879
ENSG00000260578	0.00641008	0.0288106	NA	-2.1879
ENSG00000153162	0.000339754	0.00267565	BMP6	-2.18305
ENSG00000145721	6.08396e-05	0.000633623	LIX1	-2.183
ENSG00000182095	3.79364e-19	2.63435e-16	TNRC18	-2.18209
ENSG00000005483	3.96014e-07	8.91883e-06	KMT2E	-2.18169
ENSG00000242419	0.00093634	0.00614595	PCDHGC3	-2.18121
ENSG00000188993	0.00515397	0.0243176	LRRC66	-2.18116
ENSG00000235875	0.00925308	0.0383542	ARHGEF7-AS2	-2.17983
ENSG00000174501	0.000538029	0.00392913	ANKRD36C	-2.17954
ENSG00000172379	1.90761e-09	9.60314e-08	ARNT2	-2.17908
ENSG00000117281	0.00577348	0.0265556	CD160	-2.17784
ENSG00000267724	0.00831968	0.0353033	NA	-2.17476
ENSG00000134245	0.000198754	0.00171449	WNT2B	-2.173
ENSG00000146352	0.00200368	0.0113609	CLVS2	-2.17098
ENSG00000203872	0.00146844	0.0088539	C6orf163	-2.17069
ENSG00000272316	0.0111952	0.0444982	NA	-2.16945
ENSG00000058091	1.55835e-06	2.91543e-05	CDK14	-2.16779
ENSG00000260579	0.00120787	0.00756384	NA	-2.16639
ENSG00000100503	1.37903e-13	2.21489e-11	NIN	-2.16624
ENSG00000198910	4.29779e-05	0.000471738	L1CAM	-2.16587
ENSG00000136040	1.91461e-06	3.44279e-05	PLXNC1	-2.16558
ENSG00000127124	0.00125429	0.00780334	HIVEP3	-2.16264
ENSG00000130940	4.69015e-07	1.03297e-05	CASZ1	-2.16237
ENSG00000118922	1.62299e-20	1.59661e-17	KLF12	-2.16192
ENSG00000225891	0.0109	0.0435667	NA	-2.16179
ENSG00000234206	0.0108968	0.0435615	NA	-2.16103
ENSG00000187187	2.79182e-07	6.6047e-06	ZNF546	-2.16075
ENSG00000258441	6.80315e-09	2.75577e-07	LINC00641	-2.15965
ENSG00000270189	0.00223201	0.0124082	NA	-2.1583
ENSG00000145743	2.06258e-09	1.02856e-07	FBXL17	-2.15808
ENSG00000183801	0.0054056	0.0252054	OLFML1	-2.15684
ENSG00000146005	0.00355731	0.0180425	PSD2	-2.15656
ENSG00000090097	1.75488e-14	3.45272e-12	PCBP4	-2.15371
ENSG00000110427	1.75961e-09	8.98659e-08	KIAA1549L	-2.15313
ENSG00000166707	4.92287e-07	1.07919e-05	ZCCHC18	-2.15173
ENSG00000273373	0.00334253	0.0171634	NA	-2.15115
ENSG00000267003	0.0113436	0.0449367	NA	-2.14751
ENSG00000234684	0.0015069	0.00903159	SDCBP2-AS1	-2.14706
ENSG00000127863	0.000130856	0.00120401	TNFRSF19	-2.14542
ENSG00000257354	0.000893594	0.00593634	NA	-2.14421
ENSG00000115896	0.00608634	0.0276793	PLCL1	-2.14313
ENSG00000267194	0.000196651	0.00170009	NA	-2.1416
ENSG00000185634	0.000321404	0.00255758	SHC4	-2.14001
ENSG00000206052	0.000386195	0.00297102	DOK6	-2.1387
ENSG00000179294	0.000301498	0.00242616	NA	-2.13771
ENSG00000240758	1.04238e-05	0.000142918	NA	-2.1375
ENSG00000105855	0.000217961	0.00184911	ITGB8	-2.13653
ENSG00000114656	0.000195731	0.00169432	KIAA1257	-2.13352
ENSG00000136161	9.23199e-12	9.00691e-10	RCBTB2	-2.13314
ENSG00000138606	3.38454e-09	1.5603e-07	SHF	-2.13241
ENSG00000186051	0.00896864	0.0374579	TAL2	-2.13018
ENSG00000197705	2.14932e-05	0.000264299	KLHL14	-2.12884
ENSG00000012174	0.000136145	0.0012454	MBTPS2	-2.12856
ENSG00000214870	0.000715301	0.00493665	NA	-2.12742
ENSG00000135472	4.06441e-05	0.000449886	FAIM2	-2.12721
ENSG00000174038	0.00256939	0.0138627	C9orf131	-2.1266
ENSG00000186952	0.000835975	0.00561998	TMEM232	-2.12585
ENSG00000134291	9.46408e-11	6.98271e-09	TMEM106C	-2.12469
ENSG00000117461	3.46627e-07	8.00769e-06	PIK3R3	-2.12323
ENSG00000144057	8.44763e-09	3.28041e-07	ST6GAL2	-2.12281
ENSG00000273451	0.00614074	0.0278867	NA	-2.12176
ENSG00000198785	5.48627e-06	8.29794e-05	GRIN3A	-2.11971
ENSG00000272842	0.00935489	0.0386839	NA	-2.11871
ENSG00000102780	0.000101002	0.000967012	DGKH	-2.11842
ENSG00000255455	0.0010468	0.0067398	LOC103611081	-2.11621
ENSG00000170653	0.00126263	0.00783892	ATF7	-2.11594
ENSG00000169189	3.29062e-07	7.66945e-06	NSMCE1	-2.11301
ENSG00000109758	0.00935558	0.0386839	HGFAC	-2.11147
ENSG00000163909	0.003465	0.0176769	HEYL	-2.11134
ENSG00000131711	4.0443e-13	5.68368e-11	MAP1B	-2.11103
ENSG00000198150	0.000248094	0.00206468	NA	-2.11103
ENSG00000122497	0.000105663	0.0010027	NA	-2.10997
ENSG00000066032	0.00254362	0.0137677	CTNNA2	-2.10921
ENSG00000162733	0.00643258	0.0288842	DDR2	-2.1089
ENSG00000144214	0.0101164	0.0410675	LYG1	-2.10879
ENSG00000131018	2.37217e-07	5.70917e-06	SYNE1	-2.10835
ENSG00000140262	2.6e-11	2.24857e-09	TCF12	-2.1082
ENSG00000110900	5.364e-05	0.000570468	TSPAN11	-2.10745
ENSG00000247199	0.0125949	0.0487621	LOC102546294	-2.10594
ENSG00000224490	0.00614818	0.0279012	NA	-2.1048
ENSG00000206561	0.00147932	0.00890762	COLQ	-2.10475
ENSG00000145526	0.0089965	0.0375344	CDH18	-2.10465
ENSG00000155085	1.02095e-08	3.85057e-07	AK9	-2.10338
ENSG00000132669	3.62634e-07	8.29632e-06	RIN2	-2.10308
ENSG00000180881	3.27835e-05	0.000376269	CAPS2	-2.10305
ENSG00000248540	0.011981	0.0468794	LOC283731	-2.09851
ENSG00000197479	0.00401505	0.0198816	PCDHB11	-2.09778
ENSG00000167720	1.64112e-07	4.19933e-06	SRR	-2.09572
ENSG00000099957	0.00605248	0.0275601	P2RX6	-2.0951
ENSG00000163568	0.000110471	0.00104246	AIM2	-2.0947
ENSG00000162849	0.00141751	0.00860299	KIF26B	-2.094
ENSG00000215271	5.93362e-07	1.26096e-05	HOMEZ	-2.09391
ENSG00000079308	0.00204432	0.0115365	TNS1	-2.09247
ENSG00000175911	0.00343599	0.0175706	NA	-2.09217
ENSG00000235958	0.0101388	0.0411298	UBOX5-AS1	-2.09193
ENSG00000230797	0.00294408	0.015458	YY2	-2.09189
ENSG00000115556	0.00279364	0.0148054	PLCD4	-2.09075
ENSG00000164841	0.00151512	0.00907225	TMEM74	-2.09045
ENSG00000232044	0.00411959	0.0203013	NA	-2.08967
ENSG00000118971	2.98475e-13	4.40438e-11	CCND2	-2.08917
ENSG00000141449	0.00528666	0.0247802	GREB1L	-2.08904
ENSG00000196277	0.0107744	0.0431452	GRM7	-2.08704
ENSG00000267397	0.00966787	0.0396626	NA	-2.08587
ENSG00000139438	1.59467e-05	0.000205178	FAM222A	-2.08222
ENSG00000175048	1.08762e-07	2.94481e-06	ZDHHC14	-2.07967
ENSG00000204930	0.00468516	0.0225289	FAM221B	-2.0795
ENSG00000064199	4.87984e-13	6.65972e-11	SPA17	-2.07852
ENSG00000166341	4.4117e-11	3.55495e-09	DCHS1	-2.07775
ENSG00000036530	0.000446293	0.00336455	CYP46A1	-2.07757
ENSG00000110237	1.46323e-08	5.29861e-07	ARHGEF17	-2.07633
ENSG00000064393	1.6871e-10	1.175e-08	HIPK2	-2.0744
ENSG00000156140	1.6592e-14	3.3271e-12	ADAMTS3	-2.07435
ENSG00000158077	0.012173	0.0474696	NLRP14	-2.07398
ENSG00000267710	0.0081169	0.0346045	NA	-2.07256
ENSG00000143171	0.00625111	0.0282466	RXRG	-2.07197
ENSG00000166436	0.000572292	0.00412448	TRIM66	-2.07118
ENSG00000145087	0.000990082	0.00644673	STXBP5L	-2.07079
ENSG00000142920	0.000138859	0.00126631	AZIN2	-2.07017
ENSG00000228878	0.000225053	0.00189355	NA	-2.0687
ENSG00000106804	0.00938643	0.0387911	C5	-2.06861
ENSG00000136960	7.72074e-07	1.57279e-05	ENPP2	-2.06848
ENSG00000260563	0.00525781	0.0246842	NA	-2.06835
ENSG00000154146	0.00514312	0.0242858	NRGN	-2.06815
ENSG00000174740	6.2852e-18	3.37258e-15	PABPC5	-2.06779
ENSG00000133640	0.000156	0.00139831	LRRIQ1	-2.06766
ENSG00000116106	0.00378149	0.0189315	EPHA4	-2.0673
ENSG00000176809	0.000298529	0.00240719	LRRC37A3	-2.06685
ENSG00000196648	0.00224339	0.0124568	NA	-2.06684
ENSG00000143995	0.0108561	0.0434135	MEIS1	-2.06325
ENSG00000152822	0.000123853	0.00114898	GRM1	-2.06128
ENSG00000164692	0.000628685	0.00445075	COL1A2	-2.061
ENSG00000229728	0.00574041	0.0264348	NA	-2.06062
ENSG00000271614	5.23644e-06	7.99175e-05	LINC00936	-2.05988
ENSG00000176973	1.1566e-05	0.000155597	FAM89B	-2.05928
ENSG00000271789	0.00583152	0.02675	NA	-2.05695
ENSG00000143369	0.000565656	0.00408664	ECM1	-2.05635
ENSG00000164434	0.0033456	0.0171716	FABP7	-2.05603
ENSG00000185250	0.00220987	0.0123144	PPIL6	-2.05577
ENSG00000260917	7.24249e-06	0.000105293	LOC103344931	-2.05506
ENSG00000232611	0.00145342	0.00878304	NA	-2.05484
ENSG00000154310	0.000459167	0.00344923	TNIK	-2.05272
ENSG00000125675	0.000420294	0.00319483	GRIA3	-2.05264
ENSG00000171316	6.11659e-05	0.000636459	CHD7	-2.05239
ENSG00000174871	2.37192e-07	5.70917e-06	CNIH2	-2.05193
ENSG00000161681	0.0012081	0.00756384	SHANK1	-2.05098
ENSG00000013297	1.11157e-06	2.17613e-05	CLDN11	-2.04998
ENSG00000196338	0.000344741	0.0027077	NLGN3	-2.04835
ENSG00000170085	4.53308e-11	3.64034e-09	SIMC1	-2.04803
ENSG00000240207	0.00642048	0.0288517	LOC100287290	-2.04723
ENSG00000121053	0.00700312	0.0308592	EPX	-2.04518
ENSG00000213981	0.000132792	0.00122041	NA	-2.04506
ENSG00000197121	0.00069082	0.00480845	PGAP1	-2.04483
ENSG00000152154	0.000145091	0.00131552	TMEM178A	-2.04191
ENSG00000087903	1.11666e-05	0.000151171	RFX2	-2.04168
ENSG00000143614	0.000242636	0.00202211	GATAD2B	-2.04096
ENSG00000181904	4.25877e-08	1.31609e-06	C5orf24	-2.03952
ENSG00000036448	3.55941e-06	5.77783e-05	MYOM2	-2.03783
ENSG00000164056	1.22229e-09	6.61885e-08	SPRY1	-2.03781
ENSG00000145675	5.17039e-06	7.9114e-05	PIK3R1	-2.03762
ENSG00000260400	0.000299667	0.00241555	NA	-2.03686
ENSG00000186409	1.53245e-06	2.88066e-05	CCDC30	-2.03614
ENSG00000151474	8.12709e-07	1.64762e-05	FRMD4A	-2.03571
ENSG00000156103	0.000115973	0.00108613	MMP16	-2.03524
ENSG00000196782	3.58329e-05	0.000404174	MAML3	-2.03518
ENSG00000182379	0.00189259	0.010843	NXPH4	-2.0328
ENSG00000237021	0.00239279	0.0130955	DSE	-2.03154
ENSG00000176956	0.0014216	0.00862382	LY6H	-2.03148
ENSG00000270067	0.00251202	0.0136311	NA	-2.02862
ENSG00000165633	7.95316e-09	3.11917e-07	VSTM4	-2.02804
ENSG00000196159	3.00653e-06	5.01655e-05	FAT4	-2.02445
ENSG00000273084	0.00116304	0.00733426	NA	-2.02326
ENSG00000145949	0.00103177	0.00666305	MYLK4	-2.0229
ENSG00000198520	0.00616919	0.0279567	C1orf228	-2.02243
ENSG00000228835	0.00523817	0.0246169	NA	-2.02054
ENSG00000138080	5.81477e-06	8.73325e-05	EMILIN1	-2.01731
ENSG00000170921	0.00320217	0.0165688	TANC2	-2.01587
ENSG00000198105	0.00220191	0.0122859	ZNF248	-2.01483
ENSG00000144642	0.0044622	0.0216686	RBMS3	-2.01477
ENSG00000175985	0.00662298	0.0295147	PLEKHD1	-2.01307
ENSG00000265666	0.0116473	0.0458321	RARA-AS1	-2.01212
ENSG00000224063	0.0113752	0.045039	NA	-2.01179
ENSG00000004139	0.000306078	0.00245716	SARM1	-2.01051
ENSG00000018625	0.00106348	0.00683045	ATP1A2	-2.00915
ENSG00000062725	4.70185e-16	1.5207e-13	APPBP2	-2.008
ENSG00000138434	6.21049e-07	1.31271e-05	SSFA2	-2.00665
ENSG00000227953	0.00374643	0.0187878	NA	-2.005
ENSG00000196482	8.52264e-05	0.000838765	ESRRG	-2.00394
ENSG00000204406	0.00106592	0.00684054	MBD5	-2.001
ENSG00000165698	7.76377e-05	0.000775392	SPACA9	-2.0003
ENSG00000272870	0.00134392	0.00825443	NA	-2.00018
